# Supplementary material for: The Carcinogen Cadmium Activates Lysine 63 (K63)-Linked Ubiquitin-Dependent Signaling and Inhibits Selective Autophagy
Source: Cancers (Basel). 2021 May 20;13(10):2490. doi: 10.3390/cancers13102490 (PMC8161291; doi:10.3390/cancers13102490)
Supplement: Supplementary file 1 [file cancers-13-02490-s001.zip]

Archive with 1 entries (1 files):
- cancers-1211623-supplementary.pdf
